# Supplementary material for: Impact of COVID-19 Infections among Unvaccinated Patients with Congenital Heart Disease: Results of a Nationwide Analysis in the First Phase of the Pandemic
Source: J Clin Med. 2024 Feb 24;13(5):1282. doi: 10.3390/jcm13051282 (PMC10931600; doi:10.3390/jcm13051282)
Supplement: Supplementary file 1 [file jcm-13-01282-s001.zip]

Archive with 1 entries (1 files):
- jcm-2823407-supplementary.pdf
